# Supplementary material for: Observer-based prescribed-time lag bipartite consensus of nonlinear multi-agent systems under event-triggered mechanism
Source: PLoS One. 2026 May 21;21(5):e0349879. doi: 10.1371/journal.pone.0349879 (PMC13193614; doi:10.1371/journal.pone.0349879)
Supplement: S1 File — (ZIP) [file pone.0349879.s005.zip]

Archive with 5 entries (3 files):
- S1 File. Data for Numerical results/
- S1 File. Data for Numerical results/Code/
- S1 File. Data for Numerical results/Code/main.m
- S1 File. Data for Numerical results/Code/Mu_fuc.m
- S1 File. Data for Numerical results/Code/time_scalar_function.m
