# Supplementary material for: Observer-based prescribed-time lag bipartite consensus of nonlinear multi-agent systems under event-triggered mechanism
Source: PLoS One. 2026 May 21;21(5):e0349879. doi: 10.1371/journal.pone.0349879 (PMC13193614; doi:10.1371/journal.pone.0349879)
Supplement: S1 File — (ZIP) [file pone.0349879.s005.zip › S1 File. Data for Numerical results/Code/main.m]

%%%%%%%%%%%%%%%%%%%%%%%%%%%%%%%%%%%%%%%%%
%%%%% 第二篇(用这个代码) （带观测器）%%%%%%
%%%%%%%%%%%%%%%%%%%%%%%%%%%%%%%%%%%%%%%%%
clc
clear
close all
%% 时间
dt = 0.01;
t_final = 14;
Ts = 0:dt:t_final;
%% 初始状态
x_initial =[-5 -4 7 8 2 5];
v_initial =[-3.5 -0.5 2.5 1.5 5 1]; %跟随者初始位置
% x_initial =[-50 -40 70 80 20 50];
% v_initial =[-35 -5 25 15 50 10]; %跟随者初始位置
n = length(x_initial); %多智能体个数

x0_initial =1;
v0_initial =1; %领导者初始位置

x0obs=[4     0     5    -5    -1    -4];
v0obs=[5    -5     3     3     4    -5];
x0obshat=x0obs;v0obshat=v0obs;

%通讯拓扑
%
A = [ 0  0  1  0  0  0 ;
      0  0  1  0  0  0 ;
      1  1  0 -1 -1  -1 ;
      0  0 -1  0  1  1 ;
      0  0 -1  1  0  0 ;
      0  0 -1  1  0  0 ];
B_1 = [1 1 1 1 1 1];
B = [1 1 1 1 1 1];
ci = [1 1 1 -1 -1 -1];

%% 初始化参数
s = 1;
t0 = 0;
T = 1.968;
h = 1.5;
tau = 1;
% tau = 0;

%观测器参数
k = 1.2;    % 适度增大
c = 1.5;    % 增加阻尼
Beta = 1.5; % 适度增大

%系统参数
k1 = 2;     % 适度减小，避免增益过大
k2 = 3;     % 适度减小
Alpha = 0.7;% 调整事件触发阈值
a = [0.15 0.15 0.15 0.15 0.15 0.15];  % 减小阈值系数
b = 0.15;   % 减小 b 值

%% 定义矩阵
x = x_initial;      v = v_initial;
x0 = x0_initial;    v0 = v0_initial;
xhat = x_initial;   vhat = v_initial;
x0hat = x0_initial*ones(1,n); v0hat = v0_initial*ones(1,n);%事件触发
x0_1  = x0_initial;v0_1 = v0_initial;
%% 定义存储矩阵
X=[];V=[];X0=[];V0=[];X0_1=[];V0_1=[];U=[];
Xobs=[];Vobs=[];%观测器
E = [];Eta = [];Etahat = [];%测量误差
M = [];
T_1=[]; T_2=[]; T_3=[]; T_4=[]; T_5=[];T_6=[];
h1=[];  h2=[];  h3=[];  h4=[];  h5=[];h6=[];%画图
%% 主函数
for t = 0 : dt : t_final
    %%
    p1 = time_scalar_function(t0,1*T,t-tau,h);
    p2 = time_scalar_function(t0,2*T,t-tau,h);
    p3 = time_scalar_function(t0,3*T,t-tau,h);

    u0 = 0.1*sin(t);
    f0 = 0.7*sin(x0).*v0;
    
    %% 观测器 %%
        % 跟随者
        for i = 1:n
            sumxobs = 0; sumvobs = 0;
            for j = 1:n
                sumxobs = sumxobs + abs(A(i, j)) * (x0obs(i)-sign(A(i, j))*x0obs(j)) + B_1(i)*(x0obs(i)-ci(i)*x0);
                sumvobs = sumvobs + abs(A(i, j)) * (v0obs(i)-sign(A(i, j))*v0obs(j)) + B_1(i)*(v0obs(i)-ci(i)*v0);
            end
            zxobs(i) = sumxobs; zvobs(i) = sumvobs;
        end

        % 速度
        ev = -Beta*(c+k*p1)*zvobs;
        v0obs = v0obs + dt*(u0+ev);
        % 位置
        ex = -Beta*(c+k*p2)*zxobs;
        x0obs = x0obs + dt*(v0obs+ex);

        %存储观测器状态
        Xobs=[Xobs;x0obs]; Vobs=[Vobs;v0obs];

    %%
    if t < tau
        %% 领导者更新状态 %%
        u = zeros(1,n); %控制器
        %% 存状态 %%
        X0=[X0;x0];V0=[V0;v0];
        X = [X;x];V = [V;v];
        U = [U;u];

    else
        %% 计算组合误差

        % 跟随者
        for i = 1:n
            sumx = 0;    sumv = 0;
            sumxhat = 0; sumvhat = 0;
            sumxobs = 0; sumvobs = 0;
            for j = 1:n
                sumx = sumx + abs(A(i, j)) * ( x(i) - sign(A(i, j)) * x(j) ) + B(i)*(x(i) - x0obs(i));
                sumv = sumv + abs(A(i, j)) * ( v(i) - sign(A(i, j)) * v(j) ) + B(i)*(v(i) - v0obs(i));
                %
                sumxhat = sumxhat + abs(A(i, j)) * (xhat(i)-sign(A(i, j)) * xhat(j))+B(i)*(xhat(i)-x0obshat(i));
                sumvhat = sumvhat + abs(A(i, j)) * (vhat(i)-sign(A(i, j)) * vhat(j))+B(i)*(vhat(i)-v0obshat(i));     
            end
            zx(i) = sumx; zv(i) = sumv;
            zxhat(i) = sumxhat;zvhat(i) = sumvhat;
        end
      
        %% 领导者更新状态 %%
%         f0 = 0.5*sin(x0).*v0;
%         u0 = 0.1*sin(t);
        v0 = v0+dt*(u0+f0);
        x0 = x0+dt*v0;%更新状态值

        %存储领导者状态
        X0=[X0;x0];V0=[V0;v0];

        %% 跟随者更新状态 %%
        u = -(p3*k1*zxhat + k2*zvhat); %控制器
        f = 0.7*sin(x).*v;
        dx = u + f;
        v= v+dt*dx;
        x= x+dt*v;%更新状态值

        %存储跟随者状态
        X=[X;x];V=[V;v];
        U = [U;u];

        %%
        eta = k1*p3*(x-x0obs) + k2*(v-v0obs);
        etahat = k1*p3*(xhat-x0obshat) + k2*(vhat-v0obshat);
        % 测量误差
        e = etahat - eta;
        E = [E; e];

        %% 事件触发函数
        Mu = Mu_fuc(t0, 3*T, t-tau, h, b);

        % 循环计算每一项
        for i = 1:6
            Line(i) = Alpha * abs(eta(i)) + a(i)*Mu; % 计算 line(i)
            f(i) = abs(e(i)) - Line(i); % 计算 h(i)
        end

        % 更新各个 h 向量
        h1 = [h1, f(1)];h2 = [h2, f(2)];h3 = [h3, f(3)];
        h4 = [h4, f(4)];h5 = [h5, f(5)];h6 = [h6, f(6)];

        % 更新 M
        M = [M; Line];

        %% 是否触发
        % 初始化 T 矩阵列表
        T_list = {T_1, T_2, T_3, T_4, T_5, T_6};

        % 循环处理每个智能体
        for i = 1:6
            if f(i) >= 0 % 第 i 个智能体事件触发
                xhat(i) = x(i);         vhat(i) = v(i);
                x0obshat(i) = x0obs(i); v0obshat(i) = v0obs(i);

                % 更新对应的 T_i
                T_list{i} = [T_list{i}; s];
            else
                xhat(i) = xhat(i);         vhat(i) = vhat(i);
                x0obshat(i) = x0obshat(i); v0obshat(i) = v0obshat(i);
            end
        end

        % 重新分配 T_1 至 T_6
        [T_1, T_2, T_3, T_4, T_5, T_6] = deal(T_list{:});
        %%
        s = s + 1;
    end

    %% 领导者更新状态 %%
    f0_1  = 0.7*sin(x0_1 ).*v0_1 ;
    u0_1  = 0.1*sin(t);
    d0_1  = u0_1 +f0_1;
    v0_1  = v0_1 +dt*d0_1;
    x0_1  = x0_1 +dt*v0_1 ;%更新状态值
    %存储领导者状态
    X0_1 =[X0_1 ;x0_1 ];V0_1 =[V0_1 ;v0_1 ];
end

%% 画图

figure(1);
subplot(2, 1, 1);
plot(Ts,X0_1(:,1),'r--','LineWidth',2);
hold on
plot(Ts,X,'LineWidth',1.5);
line([3*2+tau 3*2+tau],[-20 20],'Color','b','LineStyle','--','LineWidth',1.5,'HandleVisibility', 'off');
% legend('智能体0','智能体1','智能体2','智能体3','智能体4','智能体5','智能体6');
legend('Leader 0','Follower 1','Follower 2','Follower 3','Follower 4','Follower 5','Follower 6');
legend('box','off','Location','east');
% axis([0 10 -13 13]);
title('(A)','FontSize',9);
% xlabel('时间(s)');ylabel({'智能体位置';'x_{i}'});
xlabel('Time(s)');ylabel({'The position of all agents x'});
set(gca,'FontName','Times New Roman','FontSize',9);
grid on

subplot(2, 1, 2);
% figure(2);
plot(Ts,V0_1(:,1),'r--','LineWidth',2);
hold on
plot(Ts,V,'LineWidth',1.5);
line([3*2+tau 3*2+tau],[-20 20],'Color','b','LineStyle','--','LineWidth',1.5,'HandleVisibility', 'off');
% legend('智能体0','智能体1','智能体2','智能体3','智能体4','智能体5','智能体6');
legend('Leader 0','Follower 1','Follower 2','Follower 3','Follower 4','Follower 5','Follower 6');
legend('Orientation','horizon','box','off','NumColumns',3);
% axis([0 10 -10 10]);
title('(B)','FontSize',9);
% xlabel('时间(s)');ylabel({'智能体速度';'v_{i}'});
xlabel('Time(s)');ylabel({'The vectors of all agents v'});
set(gca,'FontName','Times New Roman','FontSize',9);
grid on

figure(2)
plot(Ts,U,'LineWidth',1.5);
% xlabel('时间(s)');ylabel('控制输入');
xlabel('Time(s)');ylabel({'control input';'u_{i}'});
% legend('智能体1','智能体2','智能体3','智能体4','智能体5','智能体6');
legend('Agent1','Agent2','Agent3','Agent4','Agent5','Agent6');
legend('Orientation','horizon','box','off','NumColumns',3);
grid on

T1=tau+dt*(T_1 - 1);
T2=tau+dt*(T_2 - 1);
T3=tau+dt*(T_3 - 1);
T4=tau+dt*(T_4 - 1);
T5=tau+dt*(T_5 - 1);
T6=tau+dt*(T_6 - 1);

B1=1*ones(size(T_1,1),1);
B2=2*ones(size(T_2,1),1);
B3=3*ones(size(T_3,1),1);
B4=4*ones(size(T_4,1),1);
B5=5*ones(size(T_5,1),1);
B6=6*ones(size(T_6,1),1);


figure(3)
set(gca,'yticklabel',[1,2,3,4,5,6]);
hold on
axis([0 14 0.5 6.8]);
plot(T1,B1,'+',T2,B2,'*',T3,B3,'o',T4,B4,'s',T5,B5,'d',T6,B6,'p');
% xlabel('时间(s)');ylabel('智能体触发时刻');
xlabel('Time(s)');ylabel('Triggering instant of followers');
% legend('智能体1','智能体2','智能体3','智能体4','智能体5','智能体6');
legend('Follower 1','Follower 2','Follower 3','Follower 4','Follower 5','Follower 6');
legend('Orientation','horizon','box','off','NumColumns',3);
grid on
box on %边框线

figure(4);
subplot(2, 1, 1);
plot(Ts,Xobs(:,1:3)-X0,'LineWidth',2);
hold on
plot(Ts,Xobs(:,4:6)+X0,'LineWidth',2);
axis([0 2*2+4 -inf inf]);
line([2*2++tau 2*2+tau],[-4 4],'Color','red','LineStyle','--','LineWidth',1.5);
title('(A)','FontSize',9);
% xlabel('时间(s)');ylabel('$\bar{\xi}_{xi}$', 'Interpreter', 'latex');
xlabel('Time(s)');ylabel('$\bar{\vartheta}_{xi}$', 'Interpreter', 'latex');
set(gca,'FontName','Times New Roman','FontSize',9);
% ,'Position', [0.6772 0.8533 0.1461, 0.0594]
% legend('智能体1','智能体2','智能体3','智能体4','智能体5','智能体6');
legend('Follower 1','Follower 2','Follower 3','Follower 4','Follower 5','Follower 6');
legend('Orientation','horizon','box','off','NumColumns',2);
grid on

subplot(2, 1, 2);
plot(Ts,Vobs(:,1:3)-V0,'LineWidth',2);
hold on
plot(Ts,Vobs(:,4:6)+V0,'LineWidth',2);
axis([0 1*2+4 -inf inf]);
line([2+tau 2+tau],[-6 6],'Color','red','LineStyle','--','LineWidth',1.5);
title('(B)','FontSize',9);
% xlabel('时间(s)');ylabel('$\bar{\xi}_{xi}$', 'Interpreter', 'latex');
xlabel('Time(s)');ylabel('$\bar{\vartheta}_{vi}$', 'Interpreter', 'latex');
set(gca,'FontName','Times New Roman','FontSize',9);
% ,"Position", [0.6242 0.3812 0.1461, 0.0594]
% legend('智能体1','智能体2','智能体3','智能体4','智能体5','智能体6');
legend('Follower 1','Follower 2','Follower 3','Follower 4','Follower 5','Follower 6');
legend('Orientation','horizon','box','off','NumColumns',2);
grid on
