# Supplementary material for: Observer-based prescribed-time lag bipartite consensus of nonlinear multi-agent systems under event-triggered mechanism
Source: PLoS One. 2026 May 21;21(5):e0349879. doi: 10.1371/journal.pone.0349879 (PMC13193614; doi:10.1371/journal.pone.0349879)
Supplement: S1 File — (ZIP) [file pone.0349879.s005.zip › S1 File. Data for Numerical results/Code/Mu_fuc.m]

function [Mu] = Mu_fuc(t0, T, t, h, b)
    % ¸Ä½øµÄ Mu º¯Êý£¬±ÜÃâÆæÒìÖµ
    epsilon = 1e-6;
    sigma = 0.5;  % Óë time_scalar_function ±£³ÖÒ»ÖÂ
    
    if t >= t0 && t < t0 + T - sigma
        a1 = (T/(t0+T-t+epsilon))^h;  % Ìí¼Ó epsilon ±ÜÃâ·ÖÄ¸ÎªÁã
        Mu = a1^(-2*b);
    else
        Mu = 0;
    end
end
