# Supplementary material for: Observer-based prescribed-time lag bipartite consensus of nonlinear multi-agent systems under event-triggered mechanism
Source: PLoS One. 2026 May 21;21(5):e0349879. doi: 10.1371/journal.pone.0349879 (PMC13193614; doi:10.1371/journal.pone.0349879)
Supplement: S1 File — (ZIP) [file pone.0349879.s005.zip › S1 File. Data for Numerical results/Code/time_scalar_function.m]

% function [p] = time_scalar_function(t0,T,t,h)
%     if t >= t0 && t < t0+T 
%         p = h/(t0+T-t);
%     else
%         p = h/T;
%     end
% end
% 改进的时间标量函数
function [p] = time_scalar_function(t0, T, t, h)
    epsilon = 1e-6;  %防止分母为零
    if t < t0 + T
        p = h / (T - (t - t0) + epsilon); 
    else
        p = h / (T + epsilon); %饱和值
    end
end
